# Supplementary material for: Localized Atrial Tachycardia and Dispersion Regions in Atrial Fibrillation: Evidence of Spatial Concordance
Source: J Clin Med. 2021 Jul 18;10(14):3170. doi: 10.3390/jcm10143170 (PMC8304729; doi:10.3390/jcm10143170)
Supplement: Supplementary file 1 [file jcm-10-03170-s001.zip]

Archive with 1 entries (1 files):
- jcm-1288985-supplementary-conversion.pdf
